# Supplementary material for: The impact of structure adjustment of energy consumption on the structural upgrading of the construction industry
Source: PLoS One. 2025 Oct 31;20(10):e0334359. doi: 10.1371/journal.pone.0334359 (PMC12578168; doi:10.1371/journal.pone.0334359)
Supplement: S1 Data — (XLSX) [file pone.0334359.s001.xlsx]

## Sheet: Sheet1
year	Province	FEC	TEC	P	T	fdi	GDP	ep	is	hc	tri	afc
2022	Beijing	1541.71	2774.71	1584	932	7172	40269.6	101.1	8268.16	15085043	3135144	2706
2022	Tianjin	4530.96	5512.96	1514	874	10217	15695	110.9	11503.3	6031844	2512635	2591
2022	Hebei	28167.4	32461.4	684	2458	2354	40391.3	116.4	37640.7	21282804	5703924	1886.55
2022	Shanxi	57098.7	59706.7	1329	2404	890	22590.2	130.2	7675.96	10071575	1862448	1845.61
2022	Inner Mongolia	59845.6	63802.6	122	904	606	20514.2	128.5	10866.6	8510492	1547744	2014.9
2022	Liaoning	22666.7	25242.7	2573	3243	4603	27584.1	113.6	7288.45	10988599	3672792	3274.17
2022	Jilin	9633.52	10476.5	895	1906	1438	13235.5	105.1	16224.5	7204781	858433	2042.12
2022	Heilongjiang	16764.5	17853.5	550	1645	1734	14879.2	112.3	11862.2	8422728	887690	2166.62
2022	Shanghai	6463.61	8213.61	1065	1295	12155	43214.9	102.1	9081.33	14427631	6983293	3697
2022	Jiangsu	26368.3	33469.3	3847	7549	14309	116364	106.3	59645.7	33717331	27166319	2915.22
2022	Zhejiang	14658	20172	2281	6469	6673	73515.8	106.3	39643.7	28846115	15916604	1831.57
2022	Anhui	18340.5	21055.5	1445	5389	3248	42959.2	107.7	37632.3	17478565	7391200	2605.51
2022	Fujian	10539.3	13376.3	1983	5775	3372	48810.4	104.9	31096.5	14160989	7716534	1238.29
2022	Jiangxi	9383.82	11246.8	562	4101	1518	29619.7	110.5	29416.1	15772884	3978466	1772.08
2022	Shandong	48891.8	56274.8	2842	6454	16328	83095.9	110.3	63106.9	31022594	15653402	2762.33
2022	Henan	17487.1	21134.1	2758	5401	1052	58887.4	107.8	52427.1	28022275	7640132	2188.97
2022	Hubei	15688.2	18160.2	1219	3858	2327	50012.9	104.1	35032.5	16783125	7235941	2108.18
2022	Hunan	12063.3	14218.3	758	2833	2357	46063.1	105.9	40853.1	18852587	7661149	2175.14
2022	Guangdong	20545.9	28412.9	3559	4944	23285	124370	103.4	47635.1	53869558	29021849	1802.57
2022	Guangxi	10070.5	12308.5	320	2031	9006	24740.9	108.9	25465.6	15418302	1370239	1905.15
2022	Hainan	1450.11	1855.11	66	205	45272	6475.2	113.5	4420.08	4632077	141545	3738.3
2022	Chongqing	5941.31	7282.31	1047	2453	1335	27894	103.2	20685.7	11823943	4245267	1290.82
2022	Sichuan	10682.3	13957.3	1354	6537	2386	53850.8	105.9	38272.8	24660021	4801710	974.359
2022	Guizhou	13838.2	15581.2	293	1700	946	19586.4	106.5	17953.7	14479368	1210567	1650.09
2022	Yunnan	9263.47	11402.5	795	2975	1641	27146.8	110	23670.2	16571342	1764956	2868.7
2022	Shaanxi	26750.2	28967.2	662	2972	1955	29801	116.9	26553.5	13169806	3196867	1555.08
2022	Gansu	7331.21	8826.21	293	1875	418	10243.3	116.4	6707.5	8440554	642948	769.232
2022	Qinghai	1665.3	2523.3	81	309	102	3346.6	114.5	3552.61	2931351	138488	677.672
2022	Ningxia	16193.7	17351.7	113	535	280	4522.3	119.9	3241.6	2791933	517577	693.552
2022	Xinjiang	28657.6	32117.6	256	1457	568	15983.6	119.4	12083.7	11029496	541819	86.4462
2021	Beijing	1637.48	2777.48	1605	898	6469	36102.6	99.1	7881.95	14794780	2974157	2613.44
2021	Tianjin	4584.82	5459.82	1185	747	3064	14083.7	97.1	10976.4	6270839	2287717	2510.14
2021	Hebei	29047.5	32981.5	704	2236	2254	36206.9	98.5	36544.4	19921191	4854544	1825.23
2021	Shanxi	54658	57000	1267	2090	926	17651.9	96.7	7061.6	9857999	1561790	1815.68
2021	Inner Mongolia	54908.2	58808.2	131	883	561	17359.8	99.7	9896.75	8105720	1293714	1944.6
2021	Liaoning	21825.7	24248.7	2551	3084	4157	25115	97	7103.76	10593957	3353222	3195.08
2021	Jilin	9492.53	10297.5	819	1692	708	12311.3	98.6	14616.6	6777422	776448	1979.27
2021	Heilongjiang	15932.3	16946.3	604	1633	1686	13698.5	93.4	11148.7	8115856	774634	2036.49
2021	Shanghai	6578.23	8154.23	1076	1289	10334	38700.6	98.3	8408.64	14125408	6350087	3701.19
2021	Jiangsu	26911.7	33285.7	3819	7181	13697	102719	97.8	56375.9	31093313	23816885	2818.55
2021	Zhejiang	15241	20071	2128	5876	5893	64613.3	96.9	35779.5	27343770	13958988	1805.85
2021	Anhui	18241.5	20669.5	1344	4348	3227	38680.6	99.1	34398.8	16375812	6394211	2521.59
2021	Fujian	10339.2	12822.2	1675	5099	3153	43903.9	98.4	29336.4	13429131	6669131	1253.64
2021	Jiangxi	9221.24	10848.2	463	3288	1331	25691.5	98.3	26548.8	14535470	3460219	1763.62
2021	Shandong	48240	55180	2477	5604	12073	73129	98.1	59534.8	29001760	13656187	2753.11
2021	Henan	19760.8	23152.8	2622	4793	1119	54997.1	99.2	50169.5	26685217	6855770	2147.94
2021	Hubei	14821.6	16965.6	1136	3497	2371	43443.5	99.1	29096.8	16067052	6109588	2081.42
2021	Hunan	12200.4	14129.4	721	2617	2149	41781.5	99	37826.9	17753672	6645286	2136.89
2021	Guangdong	20739.3	27665.3	3226	4361	21672	110761	99	44812	49187551	24999527	1862.54
2021	Guangxi	9464.22	11493.2	271	1642	2894	22156.7	99.4	23666.9	14367736	1133332	2092.18
2021	Hainan	1479.65	1842.65	57	193	27450	5532.39	93.8	4010.96	4243935	117021	3952.25
2021	Chongqing	5997.71	7183.71	1065	2270	1239	25002.8	99.1	19496.4	11442967	3725610	1214.14
2021	Sichuan	10372.2	13237.2	1290	5777	2963	48598.8	98.8	36140.5	22547121	4276383	935.926
2021	Guizhou	13593.8	15179.8	256	1514	836	17826.6	98.3	18528	13622935	1053574	1674.02
2021	Yunnan	9040.63	11065.6	775	2674	1424	24521.9	98.6	22759.8	14833632	1451454	2611.44
2021	Shaanxi	24602.2	26343.2	624	2792	1833	26181.9	95.1	27374.8	12490355	2684020	1481.27
2021	Gansu	7339.43	8715.43	288	1539	259	9016.7	93.9	6037.36	7998741	521334	783.122
2021	Qinghai	1747.71	2489.71	87	296	78	3005.92	96.6	3658.72	2894894	103699	630.666
2021	Ningxia	15112.2	16150.2	120	534	270	3920.55	96.9	3171.82	2532754	453491	663.598
2021	Xinjiang	26726.1	29825.1	270	1217	320	13797.6	91.6	10507.6	10214911	391939	96.4331
2020	Beijing	1733.25	2899.25	1737	957	5996	35371.3	99.6	7712.28	13525400	2851859	2680.79
2020	Tianjin	4638.68	5516.68	1076	723	3105	14104.3	99.3	10656.7	6351712	2134320	2609.06
2020	Hebei	29927.5	33783.5	651	1851	1590	35104.5	100.2	35411.2	17389625	4385826	2075.49
2020	Shanxi	52217.3	54479.3	1187	1812	701	17026.7	99.7	6384.81	9134205	1380813	1728.83
2020	Inner Mongolia	49970.8	53623.8	145	881	584	17212.5	102.1	10047.5	7759014	1183625	1901.47
2020	Liaoning	20984.7	23385.7	2469	2853	4028	24909.5	99.5	6923.74	9759379	3102482	3173.56
2020	Jilin	9351.54	10131.5	828	1560	643	11726.8	98.9	13496.4	6866495	684086	1881.94
2020	Heilongjiang	15100.2	16096.2	518	1332	460	13612.7	98.2	10761.3	7612173	714862	2253.81
2020	Shanghai	6692.85	8261.85	1108	1329	9552	38155.3	98.8	7623.42	13412840	5906504	3893.31
2020	Jiangsu	27455	33719.1	3477	5868	11735	99631.5	98.9	56207.2	28276374	22061581	3297.54
2020	Zhejiang	15823.9	20529.9	1985	5271	5007	62351.7	98.9	33946.4	24009012	12742260	1976.84
2020	Anhui	18142.5	20443.5	1184	3262	1656	37114	100.3	32729.6	15011779	5765371	2860.15
2020	Fujian	10139.1	12541.1	1406	4423	2975	42395	100.6	29454.2	12547951	5985139	1166.68
2020	Jiangxi	9058.66	10594.7	397	2698	1010	24757.5	98.9	24536.8	13152969	3202151	1858.15
2020	Shandong	47588.2	53807.2	2218	5081	5754	71067.5	99.7	57466	26349273	12109485	2699.65
2020	Henan	22034.5	25398.5	2520	4220	1163	54259.2	100.2	48101.1	24293502	6087153	2432.97
2020	Hubei	13955	16169	1199	3367	1864	45828.3	100.2	35833.5	14578340	5865143	2340.37
2020	Hunan	12337.5	14201.5	650	2336	1841	39752.1	99.6	35155.1	16300603	5931485	2320.91
2020	Guangdong	20932.7	27628.7	2811	3832	19533	107671	100.2	41802.2	42684258	23148566	1760.8
2020	Guangxi	8857.99	10765	268	1362	916	21237.1	99.3	22713	12836618	1044742	1776.89
2020	Hainan	1509.19	1864.19	50	163	1045	5308.93	97.4	3713.85	3777479	108154	2956
2020	Chongqing	6054.11	7214.11	953	1986	1111	23605.8	99.8	18764.6	10216274	3358918	1427.69
2020	Sichuan	10062	12698	1182	4644	2891	46615.8	100.4	35156.1	20767987	3878572	990.003
2020	Guizhou	13349.3	14890.3	205	1244	487	16769.3	99.8	17953.5	12732768	910206	1468.21
2020	Yunnan	8817.79	10629.8	756	2400	671	23223.8	100	21132.6	14543783	1297741	3038.05
2020	Shaanxi	22454.3	24366.3	572	2495	1213	25793.2	100.8	26296.6	11375081	2408037	1670.63
2020	Gansu	7347.65	8635.65	309	1345	256	8718.3	98.3	5600.52	7404892	505544	758.286
2020	Qinghai	1830.12	2546.12	94	295	78	2965.95	98.5	4167.1	2640309	93712	762.284
2020	Ningxia	14030.6	15114.6	133	529	265	3748.48	99.4	3049.83	2346978	415733	684.986
2020	Xinjiang	24794.6	27662.6	272	1048	241	13597.1	98.5	9042.65	9522617	441347	85.9275
2019	Beijing	1829.02	2971.02	1687	959	5477	30320	100	7910.03	12512746	2740103	3414.84
2019	Tianjin	4692.54	5553.54	1111	714	2906	18809.6	105.4	10656.7	5850624	2528761	3184.7
2019	Hebei	30807.6	34473.6	713	1833	1087	36010.3	106.2	35411.2	15938479	3819916	2081.91
2019	Shanxi	49776.7	51937.7	1190	1502	630	16818.1	106.7	6384.81	8533662	1312531	2298.89
2019	Inner Mongolia	45033.3	48386.3	160	864	449	17289.2	103.2	10047.5	7601337	1033594	2437.07
2019	Liaoning	20143.7	22445.7	2644	2722	3775	25315.3	104.8	6923.74	9651893	3006014	3718.3
2019	Jilin	9210.55	9961.55	833	1502	490	15074.6	102.8	13496.4	6586685	575015	2436.2
2019	Heilongjiang	14268	15242	492	1221	427	16361.6	109	10761.3	7545432	605680	2305.22
2019	Shanghai	6807.47	8374.47	1258	1261	8849	32679.9	101.7	7623.42	12104556	5548768	3566.44
2019	Jiangsu	27998.4	34126.4	3634	5676	10560	92595.4	102.8	56207.2	25960645	20245195	2643.47
2019	Zhejiang	16406.9	20939.9	1876	4903	4458	56197.2	103.4	33946.4	21327866	11473921	1837.51
2019	Anhui	18043.5	20178.5	1083	2767	1130	30006.8	103	32729.6	13751567	4973027	2453.52
2019	Fujian	9938.96	12253	1224	3658	2787	35804	102.8	29454.2	11390975	5249417	1376.49
2019	Jiangxi	8896.08	10325.1	383	2273	877	21984.8	104.2	24536.8	11717849	2677714	1732.04
2019	Shandong	46936.3	52853.3	2120	4738	3452	76469.7	103.7	57466	23946021	14184975	3114.28
2019	Henan	24308.2	27726.2	2494	3771	1054	48055.9	103.6	48101.1	21546749	5289250	2222.7
2019	Hubei	13088.4	15159.4	1230	3010	1423	39366.6	104.2	35833.5	13821834	5255194	1830.62
2019	Hunan	12474.6	14219.6	530	2061	1832	36425.8	103.2	35155.1	15165690	5167217	2125.25
2019	Guangdong	21126	27449	2462	3358	19235	97277.8	101.8	41802.2	38610331	21072031	1871.42
2019	Guangxi	8251.76	9954.76	255	1150	627	20352.5	103.2	22713	11891781	891031	1983.87
2019	Hainan	1538.73	1865.73	46	154	928	4832.05	108.2	3713.85	3390271	113708	4400.12
2019	Chongqing	6110.51	7229.51	962	1839	1107	20363.2	102.1	18764.6	9483526	2992091	1312.19
2019	Sichuan	9751.83	12210.8	1094	4345	1256	40678.1	103.6	35156.1	19274514	3423923	1050.94
2019	Guizhou	13104.9	14586.9	194	1018	453	14806.5	101.8	17953.5	12488005	762280	1966.07
2019	Yunnan	8594.95	10274	764	2099	544	17881.1	102.4	21132.6	13292088	1070172	3312.13
2019	Shaanxi	20306.3	21900.3	537	2153	1188	24438.3	105.4	26296.6	10545862	2165554	1622.61
2019	Gansu	7355.87	8645.87	329	1124	236	8246.07	109.5	5600.52	7087547	476151	856.454
2019	Qinghai	1912.53	2650.53	105	284	79	2865.23	104.8	4167.1	2343469	67716	862.84
2019	Ningxia	12949.1	14014.1	152	543	185	3705.18	107.3	3049.83	2288400	369910	955.36
2019	Xinjiang	22863.2	25549.2	291	899	212	12199.1	111.2	9042.65	8462090	448779	82.1777
2018	Beijing	1966.79	3033.79	1736	947	4864	28014.9	100.7	8370.4	11934724	2690851	2140.15
2018	Tianjin	4724.37	5530.37	1022	541	2548	18549.2	108.4	11288.9	5365129	2411418	2042.04
2018	Hebei	31247.5	34689.5	736	1786	958	34016.3	115	33406.8	14203834	3509684	1374.63
2018	Shanxi	46788.1	48779.1	1193	1345	497	15528.4	119.4	6040.5	7942196	1122323	1655.8
2018	Inner Mongolia	39267.1	42159.1	151	735	460	16096.2	110.6	14013.2	7624806	1082640	1889.89
2018	Liaoning	19823.2	21958.2	2721	2465	3159	23409.2	108.1	6676.7	9206907	2749477	3110.36
2018	Jilin	8885.97	9588.97	905	1418	389	14944.5	103.1	13283.9	6439837	749958	2031.28
2018	Heilongjiang	13814.3	14743.3	482	1132	337	15902.7	109.3	11292	7336607	825854	1983.8
2018	Shanghai	6912.48	8439.48	1300	1254	7982	30633	103.5	7246.6	11218946	5399953	3430.73
2018	Jiangsu	29118.8	34926.8	3442	5198	9658	85869.8	104.8	53277	24020855	18338832	2519
2018	Zhejiang	16604	20797	1869	4362	3734	51768.3	104.8	31696	18908104	10301447	1560.83
2018	Anhui	17371.2	19292.2	904	2207	866	27018	108	29275.1	12357931	4361175	2332.15
2018	Fujian	8736.8	10849.8	1135	2894	2607	32182.1	104.1	26416.3	10473975	4487934	1227.94
2018	Jiangxi	8629.07	9923.07	374	1998	808	20006.3	107.9	22085.3	10468837	2216865	1648.44
2018	Shandong	48906.7	54336.7	2198	4519	3042	72634.1	105.5	55202.7	22422970	15636785	2544.94
2018	Henan	24890	28056	2466	3301	1045	44552.8	106.8	44496.9	18902582	4722542	1708.28
2018	Hubei	12626.2	14495.2	1179	2513	1151	35478.1	105.6	32282.4	13009264	4689377	1948.1
2018	Hunan	12504.1	14086.1	492	1788	1634	33903	105.8	31959.2	13781959	4617716	1971.74
2018	Guangdong	21201.2	27160.2	2095	2807	17622	89705.2	103.3	37761.7	33675376	18650313	1757.29
2018	Guangxi	7587.78	9029.78	259	976	562	18523.3	107.6	20499.1	10914241	935996	1895.91
2018	Hainan	1460.16	1765.16	41	111	761	4462.54	108.8	4244.4	3068767	74815	4427.12
2018	Chongqing	6258.2	7251.2	978	1729	946	19424.7	104.1	17537	8863208	2799986	1072.37
2018	Sichuan	10019.7	12224.7	1072	3429	1128	36980.2	106.5	31902.1	17620946	3010846	904.921
2018	Guizhou	14562	15947	176	853	313	13540.8	107.2	15503.9	10335342	648576	1673.96
2018	Yunnan	8527.01	10065	802	1854	374	16376.3	105.2	18936	11886446	885588	2343.85
2018	Shaanxi	20889.2	22384.2	488	1900	800	21898.8	110.8	23819.4	10049114	1963697	1330.29
2018	Gansu	6891.7	8055.7	355	1008	202	7459.9	114.5	5827.8	6706137	466912	690.011
2018	Qinghai	2009.12	2696.12	103	261	77	2624.83	116.7	3883.6	2162973	83276	370.285
2018	Ningxia	11294.8	12272.8	159	522	304	3443.56	112.1	3728.4	2072544	291101	478.831
2018	Xinjiang	21521.1	23522.1	313	844	133	10882	113.7	12089.1	7823914	400468	81.765
2017	Beijing	2251.9	3271.9	1935	923	4274	25669.1	98.1	7943.9	11171250	2548433	2680.79
2017	Tianjin	5078.59	5886.59	998	502	2226	17885.4	97.9	12779.4	5605736	3499551	2609.06
2017	Hebei	31948.1	35213.1	737	1730	848	32070.5	99.9	31750	12861641	3086608	2075.49
2017	Shanxi	44374.4	46171.4	1250	1282	422	13050.4	96.8	14198	8442363	976283	1728.83
2017	Inner Mongolia	37323.7	39928.7	157	713	411	18128.1	98.9	15080	7072130	1279853	1901.47
2017	Liaoning	19162.6	21199.6	2898	2340	2133	22246.9	98.8	6692.2	8781171	2420637	3173.56
2017	Jilin	8954.44	9622.44	890	1301	356	14776.8	98.4	13923.2	5975239	908602	1881.94
2017	Heilongjiang	13640.7	14537.7	500	1066	283	15386.1	95.1	10648.3	7040039	884925	2253.81
2017	Shanghai	6804.54	8290.54	1390	1272	7342	28178.7	98.8	6755.9	10131153	4900778	3893.31
2017	Jiangsu	30311.7	35770.7	3588	5182	8799	77388.3	98.1	49663.2	22463773	16575418	3297.54
2017	Zhejiang	16223.8	20096.8	2020	4154	3199	47251.4	98.3	30276.1	17568215	9357877	1976.84
2017	Anhui	16915.1	18710.1	898	2031	673	24407.6	98.5	27033.4	11578495	3709224	2860.15
2017	Fujian	8101.79	10070.8	1137	2471	2263	28810.6	99.1	23237.4	10028329	3882632	1166.68
2017	Jiangxi	8441.1	9624.1	310	1563	777	18499	98.6	19694.2	9732898	1797561	1858.15
2017	Shandong	48737.5	54128.5	1942	4071	2519	68024.5	98.5	53322.9	20632259	14150035	2699.65
2017	Henan	25493.8	28482.8	2247	2876	822	40471.8	99	40415.1	17411099	4096962	2432.97
2017	Hubei	12605.1	14368.1	1163	2205	993	32665.4	99	30011.7	11435059	4459622	2340.37
2017	Hunan	12233.6	13729.6	474	1593	580	31551.4	98.9	28353.3	12223238	3929647	2320.91
2017	Guangdong	20230.7	25840.7	1829	2608	7816	80854.9	99.4	33303.6	30474906	16762749	1760.8
2017	Guangxi	7365.74	8725.74	271	868	437	18317.6	99.1	18236.8	10111559	827248	1776.89
2017	Hainan	1355.43	1642.43	42	113	760	4053.2	96	3890.4	2809962	79819	2956
2017	Chongqing	5771.84	6696.84	901	1676	881	17740.6	98.6	16048.1	7971003	2374859	1427.69
2017	Sichuan	10613.5	12714.5	1057	2752	942	32934.5	98.9	28812	16409562	2572607	990.003
2017	Guizhou	14489.3	15731.3	178	713	237	11776.7	97.9	13204	9277347	556853	1468.21
2017	Yunnan	8594.79	10005.8	815	1729	330	14788.4	97.6	16119.4	10455388	741847	3038.05
2017	Shaanxi	20199.8	21556.8	415	1699	561	19399.6	97.6	20825.3	9674438	1844216	1670.63
2017	Gansu	6902.79	7967.79	377	946	75	7200.37	94.9	9664	6134547	509228	758.286
2017	Qinghai	2193.68	2831.68	107	264	75	2572.49	98.5	3528.1	2073501	77940	762.284
2017	Ningxia	8923.17	9810.17	138	393	87	3168.59	99.1	3794.2	1963258	239624	684.986
2017	Xinjiang	20227.1	22543.1	313	831	97	9649.7	94.5	10287.5	7132774	390946	85.9275
2016	Beijing	2506.45	3459.45	1992	917	3810	23014.6	96.9	7496	10937374	2440875	2150.6
2016	Tianjin	5420.52	6221.52	1067	484	1813	16538.2	90.3	11832	6326265	3526665	2105.84
2016	Hebei	32722.9	35898.9	709	1666	736	29806.1	89.1	29448.3	10861672	2858051	1518.64
2016	Shanxi	44663.4	46400.4	1155	1130	411	12766.5	87.7	14074.2	7036233	1008950	1666.04
2016	Inner Mongolia	37146.6	39689.6	156	685	351	17831.5	94	13702.2	6393778	1186261	1593.11
2016	Liaoning	19295.2	21280.2	3160	2403	2066	28669	93.9	17917.9	8700533	2418803	2799.59
2016	Jilin	9217.18	9869.18	950	1320	352	14063.1	95.3	12705.3	5353180	861541	1664.99
2016	Heilongjiang	13658	14527	531	1070	223	15083.7	86	10182.9	6278812	880392	1385.8
2016	Shanghai	6772.62	8178.62	1469	1310	6613	25123.5	96.1	6352.7	9892212	4742443	3722.14
2016	Jiangsu	29426	34541	3746	5163	7822	70116.4	95.3	46246.9	20800931	15065065	2335.22
2016	Zhejiang	16068.6	19622.6	2083	4050	2918	42886.5	96.4	27323.3	16079755	8535689	1677.22
2016	Anhui	16804.2	18444.2	869	1894	1065	22005.6	93.9	24386	10457811	3221422	2101.96
2016	Fujian	8902.39	10754.4	1139	2263	1967	25979.8	97	21301.4	8928771	3469810	1330.42
2016	Jiangxi	8525.98	9612.98	314	1425	726	16723.8	93.7	17388.1	8930127	1474968	1721.32
2016	Shandong	48771.8	53888.8	1941	4004	2193	63002.3	95.2	48312.4	18847752	12917718	2707.01
2016	Henan	25992.1	28872.1	2105	2579	687	37002.2	95.4	35660.3	16385611	3688252	1942.81
2016	Hubei	12798.7	14463.7	1164	2054	892	29550.2	96.7	26563.9	9874547	4072726	1947.65
2016	Hunan	11601.2	13049.2	490	1532	521	28902.2	96.3	25045.1	11285463	3525450	1945.62
2016	Guangdong	20227.9	25538.9	1786	2525	6443	72812.6	96.8	30343	27356552	15205497	2162.37
2016	Guangxi	6939.88	8273.88	262	809	425	16803.1	97	16227.8	8586224	769190	3027.31
2016	Hainan	1417.65	1689.65	37	111	312	3702.76	89.8	3451.2	2413904	111841	5022.03
2016	Chongqing	5907.28	6782.28	864	1628	788	15717.3	97.2	14353.2	6979973	1996609	830.751
2016	Sichuan	10850.4	12842.4	1004	2445	884	30053.1	96.4	25525.9	14508458	2238051	743.76
2016	Guizhou	13746.4	14920.4	166	576	181	10502.6	96.1	10945.5	7700061	457303	1793.68
2016	Yunnan	8812.13	10251.1	793	1624	327	13619.2	94.9	13500.6	9199396	619588	1325.12
2016	Shaanxi	19167.2	20389.2	339	1539	516	18021.9	90.8	18582.2	9101672	1725829	1112.19
2016	Gansu	7092.63	8191.63	376	888	77	6790.32	87	8754.2	5181631	486077	852.571
2016	Qinghai	1712.03	2370.03	107	259	74	2417.05	93.1	3210.6	1976886	65029	395.635
2016	Ningxia	9155.64	10033.6	152	351	90	2911.77	93.7	3505.4	1697964	200453	513.827
2016	Xinjiang	19077.3	21237.3	313	801	85	9324.8	82.4	10813	6349792	366180	146.368
2015	Beijing	3000.53	3937.58	2147	896	2010	21330.8	99.1	6924.2	9998366	2335010	2180.37
2015	Tianjin	5772.07	6566.43	1153	476	1441	15726.9	96.3	10518.2	5699615	3228057	1921.86
2015	Hebei	30844.6	34158.7	726	1669	621	29421.2	95.2	26671.9	10298143	2606711	1542.87
2015	Shanxi	38360.8	40183.4	1222	1135	391	12761.5	91.4	12354.5	6918247	1247027	1778.52
2015	Inner Mongolia	37392.7	39809.4	160	703	264	17770.2	97.3	17591.8	6121559	1080287	1556.59
2015	Liaoning	20243.8	22282.5	3548	2480	1986	28626.6	98.2	24730.8	9302062	3242303	3443.6
2015	Jilin	11007.3	11675.1	951	1244	333	13803.1	99.1	11339.6	5480347	789431	2071.51
2015	Heilongjiang	14600.8	15460.2	632	1193	240	15039.4	97.1	9829	6006258	955820	1966
2015	Shanghai	7100.52	8469.55	1530	1358	5305	23567.7	98.9	6016.4	9069715	4492192	3780.46
2015	Jiangsu	29063.5	34076.1	3924	5101	7181	65088.3	98.3	41938.6	19862835	13765378	2460
2015	Zhejiang	15988.1	19494.5	2165	3892	2629	40173	98.8	24262.8	14490439	7681473	1853.8
2015	Anhui	16858	18443.1	934	1813	480	20848.8	97.4	21875.6	10413043	2847303	2197.32
2015	Fujian	9491.29	11347.1	1133	1976	1732	24055.8	98.6	18177.9	8228012	3153831	1616.46
2015	Jiangxi	8288.75	9307.27	333	1379	670	15714.6	97.8	15079.3	8284996	1284642	1772.25
2015	Shandong	44083.7	48307.2	1917	3841	1992	59426.6	98.4	42495.5	17796161	11755482	2772.55
2015	Henan	25756.8	28676.4	2231	2531	589	34938.2	98.1	30782.2	15577127	3372310	1729.95
2015	Hubei	13653.4	15309.9	1226	1991	777	27379.2	98.4	22915.3	8972278	3629506	2170.23
2015	Hunan	12089	13519.9	520	1510	463	27037.3	98.4	21242.9	10784551	3100446	2171.69
2015	Guangdong	20529.3	25764.6	1873	2514	5621	67809.9	98.9	26293.9	24775503	13752869	2394.26
2015	Guangxi	7676.77	8984.76	286	793	374	15672.9	98.4	13843.2	7794191	848808	3200.44
2015	Hainan	1382.68	1634.56	36	113	279	3500.72	97.6	3112.2	2222868	111010	4963.49
2015	Chongqing	6861.84	7729.08	867	1559	675	14262.6	98.3	12285.4	6565622	1664720	721.742
2015	Sichuan	13165.2	15180	1062	2353	828	28536.7	98.7	23318.6	13805525	1960112	777.847
2015	Guizhou	13756.2	14929.9	175	533	155	9266.39	98.3	9025.8	6799795	410132	2056.14
2015	Yunnan	9627.29	11156.7	769	1535	253	12814.6	97.8	11498.5	9006912	516572	1801.48
2015	Shaanxi	19272.7	20498.8	299	1357	447	17689.9	97.1	17191.9	8926920	1606946	1264.72
2015	Gansu	7257.52	8353	411	870	68	6836.82	96.7	7884.1	4811034	464410	637.522
2015	Qinghai	2008.04	2731.25	116	275	31	2303.32	96.1	2861.2	1569408	92528	216.437
2015	Ningxia	9050.25	9899	169	355	52	2752.1	96.3	3173.8	1578935	186518	412.003
2015	Xinjiang	17064	18964.3	285	724	76	9273.46	96.2	9447.7	5989856	357812	99.0286
2014	Beijing	3220.91	4134.02	2218	891	1771	19800.8	97.4	6847.1	8.6861e+06	2130618	1431.03
2014	Tianjin	5996.4	6770.89	1124	449	1274	14442	97	9130.2	4917856	3000377	1358.99
2014	Hebei	32914	36165.2	738	1646	545	28443	96.6	23194.2	9.37301e+06	2327418	1264.27
2014	Shanxi	37435	39267.3	1147	1034	342	12665.2	90.7	11031.9	6206575	1237698	1394.9
2014	Inner Mongolia	35905	38086.9	163	710	229	16916.5	97	14217.4	5580782	1004406	757.705
2014	Liaoning	20281.5	22290	3488	2409	1832	27213.2	99	25107.7	8.55574e+06	3331303	1574.57
2014	Jilin	11032.9	11686.7	816	1042	318	13046.4	98.7	9979.3	4887112	698136	1169.91
2014	Heilongjiang	14194.2	15039.4	699	1309	228	14454.9	98	11453.1	5.42222e+06	950335	1159.69
2014	Shanghai	7883.09	9293.69	1503	1311	4579	21818.2	98.2	5647.8	8087985	4047800	2958.24
2014	Jiangsu	29960.8	34917.4	4082	5013	6664	59753.4	98	36373.3	1.78725e+07	12395745	1922.1
2014	Zhejiang	16291.4	19744.4	2203	3636	2404	37756.6	98.2	20782.1	1.32798e+07	6843562	1365.24
2014	Anhui	16657.8	18185.9	957	1689	416	19229.3	98.2	18621.9	9.29253e+06	2477246	1696.21
2014	Fujian	9327.54	11028.3	1009	1614	1565	21868.5	98.4	15327.4	7.28643e+06	2791966	1151.68
2014	Jiangxi	8064.69	9011.8	335	1289	588	14410.2	98.5	12850.3	7296431	1106443	1446.14
2014	Shandong	41864.2	45947.3	1912	3796	1765	55230.3	98.4	36789.1	15762050	10528097	1390.04
2014	Henan	26552.4	29451.6	2305	2429	478	32191.3	98.5	26087.5	1.36993e+07	2953410	1155.08
2014	Hubei	13802.8	15432.5	1258	1953	654	24791.8	99.2	19307.3	7908158	3117987	1594.74
2014	Hunan	12352.3	13775.4	526	1457	405	24621.7	98.5	17841.4	9386079	2703987	1475.8
2014	Guangdong	20535.4	25365.5	1844	2487	5126	62474.8	98.8	22308.4	21810934	12374791	1850.25
2014	Guangxi	8072.42	9310.16	280	785	319	14449.9	98.2	11907.7	6.86634e+06	817063	2042.06
2014	Hainan	1379.69	1611.71	33	111	270	3177.56	99.5	2697.9	1.97755e+06	93567	4275.81
2014	Chongqing	6555.28	7368.54	888	1517	588	12783.3	98	10435.2	5802586	1388199	907.268
2014	Sichuan	13727	15676	1092	2242	725	26392.1	98.7	20326.1	1.20248e+07	1688902	933.951
2014	Guizhou	14255.6	15381.8	158	448	119	8086.86	97.4	7373.6	5655163	342541	1785.45
2014	Yunnan	10694.1	12154	748	1476	241	11832.3	97.5	9968.3	7.79492e+06	454278	2935.73
2014	Shaanxi	18115.1	19267.3	212	1178	366	16205.5	97.3	14884.1	7882631	1401480	979.474
2014	Gansu	7071.93	8145.18	416	808	65	6330.69	96.9	6527.9	4209604	400743	397.164
2014	Qinghai	2258.45	2934.74	119	260	30	2122.06	97	2361.1	1560935	89540	202.817
2014	Ningxia	8730.66	9541.84	177	336	35	2577.57	96	2651.1	1.4464e+06	167494	343.359
2014	Xinjiang	15124.3	16664	286	690	65	8443.84	96.5	7732.3	5.29786e+06	314257	105.277
2013	Beijing	3515.28	4389.56	2303	875	1494	17879.4	98.4	6112.4	7373843	1973442	2135.04
2013	Tianjin	6114.24	6836.72	1111	424	1189	12893.9	97	7934.8	4136097	2558685	2209.93
2013	Hebei	32576.1	35653.9	730	1617	490	26575	94.7	19661.3	8447882	1980850	1823.53
2013	Shanxi	35330.3	37096.1	1069	947	320	12112.8	94.5	8863.3	5494903	1069590	1598.97
2013	Inner Mongolia	37877.6	39894.3	161	667	258	15880.6	100.2	11875.7	5040005	858477	1629.47
2013	Liaoning	20746.6	22646.5	3316	2231	1856	24846.4	99.9	21836.3	7809413	2894569	2101.14
2013	Jilin	11747.7	12384.7	753	900	239	11939.2	99.1	9511.5	4293877	604326	1381.84
2013	Heilongjiang	15234.9	16062.8	724	1314	222	13691.6	100	9694.7	4838173	906170	1446.14
2013	Shanghai	7896.61	9250.06	1608	1355	4138	20181.7	98.4	5117.6	7106255	3715075	4431.12
2013	Jiangsu	29825.2	34406.1	4205	4538	6250	54058.2	97.1	30854.2	15882132	10803107	3514.07
2013	Zhejiang	16475.9	19686.4	2207	3343	2178	34665.3	97.3	17649.4	12069078	5886071	2272.46
2013	Anhui	15579.7	16940.8	965	1574	400	17212	98.3	15425.8	8172010	2089814	3050.18
2013	Fujian	9697.16	11276.7	1015	1372	1457	19701.8	98.7	12439.9	6344839	2381656	927.042
2013	Jiangxi	7466.47	8334.14	333	1174	539	12948.9	96.5	10774.2	6307866	925985	2343.14
2013	Shandong	44698.4	48493	1918	3743	1581	50013.2	98.4	31256	13727939	9056007	2650.25
2013	Henan	26545.6	29293.3	2154	2178	463	29599.3	99.4	21450	11821418	2489651	1811.84
2013	Hubei	17284.6	18792.5	1105	1669	583	22250.5	100.3	15578.3	6844038	2633099	2642.92
2013	Hunan	13089.8	14435	511	1395	384	22154.2	99.1	14523.2	7987607	2290877	2703.98
2013	Guangdong	21231	25850.4	1823	2321	4786	57067.9	99.5	18751.5	18846365	10778634	1780.3
2013	Guangxi	8121.85	9275.27	282	771	311	13035.1	97.8	9808.6	5938482	702225	1650.23
2013	Hainan	1321.1	1529.18	33	87	271	2855.54	100.8	2145.4	1732237	78093	3134.17
2013	Chongqing	7439.69	8162.72	880	1454	537	11409.6	99.9	8736.2	5039550	1171045	1771.96
2013	Sichuan	13649	15479.8	1036	2157	640	23872.8	98.6	17040	10244130	1422310	1117.1
2013	Guizhou	13845.5	14892.3	137	421	77	6852.2	101	5717.8	4510531	315079	1209.87
2013	Yunnan	10851.4	12167.2	711	1369	226	10309.5	97.9	7831.1	6582935	384430	4514.02
2013	Shaanxi	16723.7	17790.4	197	1052	311	14453.7	100.7	12044.5	6838342	1192770	1440.46
2013	Gansu	6916.59	7911.15	374	734	70	5650.2	96.8	5145	3608174	337785	629.095
2013	Qinghai	2035.35	2637.57	122	245	28	1893.54	96.9	1883.4	1552462	84197	274.203
2013	Ningxia	8238.1	8979.89	182	326	31	2341.29	97.4	2096.9	1313862	143696	313.651
2013	Xinjiang	12771.3	13862.1	266	621	67	7505.31	96.9	6158.8	4605867	273425	101.558
2012	Beijing	3564.99	4386.7	2376	893	1344	16251.9	102.3	5578.9	6134448	1648538	3338.25
2012	Tianjin	6045.74	6740.89	1059	382	1148	11307.3	103.8	7067.7	2920970	2107772	3693.96
2012	Hebei	31985.2	34970.1	692	1465	457	24515.8	107.7	16389.3	7192734	1586189	2091.68
2012	Shanxi	34244.2	35894.6	1040	880	319	11237.5	107.5	7073.1	4508195	895891	1118.89
2012	Inner Mongolia	35992.7	37856.7	163	666	255	14359.9	107.8	10365.2	4143731	701635	1191.34
2012	Liaoning	20323	22184.5	2962	2035	1660	22226.7	106.5	17726.3	6242615	2747063	2445.94
2012	Jilin	11692.4	12322.6	411	666	233	10568.8	105.4	7441.7	3445611	488723	1001.27
2012	Heilongjiang	14411	15212.8	755	1265	209	12582	112	7475.4	4048565	838042	1085.57
2012	Shanghai	8278.8	9618.42	1599	1372	3774	19195.7	102.9	4962.1	5582736	3437627	4889.04
2012	Jiangsu	29240.4	33522.1	4438	4270	5729	49110.3	106.2	26692.6	13146233	8998944	3425.84
2012	Zhejiang	16871.1	19988	2235	3064	2019	32318.8	105	14185.3	10625688	4799069	2523.77
2012	Anhui	14874.1	16095.3	1023	1429	329	15300.6	108.3	12455.7	5990868	1628304	3199.9
2012	Fujian	9911.31	11427.2	1004	1211	1369	17560.2	103.9	9910.9	5341118	1943993	1242.35
2012	Jiangxi	7605.49	8440.59	329	996	491	11702.8	111.3	9087.6	4494597	769834	2950.6
2012	Shandong	42950.8	46586.1	1944	3704	1434	45361.8	106	26749.7	10395900	7431254	3106.98
2012	Henan	29542.3	32201.4	2188	2122	424	26931	107.2	17769	9111164	2137236	2165.93
2012	Hubei	17169.9	18620.7	1098	1542	519	19632.3	106.6	12557.3	5869164	2107553	3184.36
2012	Hunan	13979.1	15272.6	499	1363	350	19669.6	108.5	11880.9	6497608	1817773	3293.79
2012	Guangdong	21983.8	26382.8	1863	2328	4525	53210.3	103.7	17069.2	15327348	8994412	2787.81
2012	Guangxi	7822.65	8934.86	276	738	299	11720.9	108.5	7990.7	4941416	586791	2931.83
2012	Hainan	1195.98	1381.26	33	88	221	2522.66	108.8	1657.2	1422673	57760	4493.33
2012	Chongqing	7855.62	8572.65	877	1428	452	10011.4	103.8	7473.4	4068437	943975	1964.28
2012	Sichuan	13105.4	14856.8	1112	2163	574	21026.7	107.3	14222.2	8951781	1044666	1340.64
2012	Guizhou	12566.8	13511	121	407	57	5701.84	105.4	4235.9	3669550	275217	1572.35
2012	Yunnan	10582.1	11786.2	689	1278	206	8893.12	104.7	6191	5336317	299279	3840.95
2012	Shaanxi	14243.7	15226.1	177	872	199	12512.3	107.2	9431.1	5143635	966768	1743.05
2012	Gansu	6613.44	7536.89	239	554	64	5020.37	111	3965.8	3106736	257916	578.273
2012	Qinghai	1671.68	2232.36	131	249	31	1670.44	107.4	1435.6	1062206	81965	544.735
2012	Ningxia	8133.66	8858.2	180	320	44	2102.21	109.5	1644.7	994671	118879	507.081
2012	Xinjiang	10409.1	11248.2	268	550	56	6610.05	114.8	4632.1	3655998	223352	137.876
2011	Beijing	3778.06	4587.96	2379	883	1192.06	14113.6	102.2	5402.95	5289432	1.06136e+06	2311.32
2011	Tianjin	5533.85	6179.59	1092	346	1096.24	9224.46	105.1	6278.09	2381672	1.39221e+06	2032.81
2011	Hebei	28471.3	31162.8	675	1457	403.479	20394.3	109	15083.4	6.14526e+06	1.07894e+06	1923.54
2011	Shanxi	30623.5	32083.5	920	807	229.289	9200.86	109.5	6063.17	3.8091e+06	675657	1821.2
2011	Inner Mongolia	28263.1	29799.9	157	630	232.427	11672	106.7	8926.46	3.18773e+06	474299	1002.75
2011	Liaoning	18863.9	20579.2	2714	1898	1476.15	18457.3	107.4	16043	5.34918e+06	1.91344e+06	2777.85
2011	Jilin	10176.1	10753.1	343	589	222.587	8667.58	105.2	7870.38	3.00699e+06	355404	1525.14
2011	Heilongjiang	13324	14071.9	721	1224	196.174	10368.6	115	6812.56	3.48616e+06	728451	2341.58
2011	Shanghai	7988.84	9284.71	1606	1377	3393.85	17166	102.3	5108.9	4.93734e+06	2.37747e+06	3117.73
2011	Jiangsu	24843.3	28707.7	4714	4179	5081.06	41425.5	107.3	23184.3	1.10549e+07	5.51346e+06	2441.92
2011	Zhejiang	15928.5	18749.5	2233	2819	1832.33	27722.3	106.2	12376	8.91151e+06	2.72345e+06	1631.87
2011	Anhui	13931.8	15009.7	1058	1374	303.243	12359.3	109	11542.9	4.87332e+06	1.04024e+06	2438.57
2011	Fujian	8138.12	9453.21	1000	1180	1248.31	14737.1	103.2	8199.12	4.47913e+06	1.16117e+06	1116.3
2011	Jiangxi	6807.42	7507.93	354	922	439.175	9451.26	115.3	8772.27	3.77652e+06	589366	1338.57
2011	Shandong	40951.7	44250.1	2351	3784	1245.23	39169.9	107.2	23280.5	8.39743e+06	5.26924e+06	2909.57
2011	Henan	27004.9	29358.9	2203	2091	378.659	23092.4	107.8	16585.9	7.6335e+06	1485875	1748.44
2011	Hubei	14728.8	16059.3	1264	1582	428.644	15967.6	104.9	10262.7	5.1945e+06	1.42905e+06	2126.13
2011	Hunan	12205.7	13377.6	485	1337	324.064	16038	106.9	9663.58	5.66068e+06	1.13769e+06	2033.27
2011	Guangdong	19683.7	23743.8	1890	2359	4212.6	46013.1	103.2	15623.7	1.28431e+07	6.26881e+06	1442.3
2011	Guangxi	6936.24	7929.48	268	709	279.731	9569.85	112	7057.56	3.87325e+06	358915	1915.02
2011	Hainan	987.25	1146.27	21	83	258.859	2064.5	107.7	1317.04	1.17547e+06	18333.8	3634.32
2011	Chongqing	6945.12	7571.56	923	1403	348.845	7925.58	103.1	6688.91	3.30998e+06	672418	1001.83
2011	Sichuan	12998.4	14547.5	1224	2190	543.833	17185.5	105	13116.7	8.08848e+06	809767	764.919
2011	Guizhou	11343.6	12179	127	423	41.319	4602.16	104.7	3104.92	3.09411e+06	217791	1326.34
2011	Yunnan	10200.2	11204.3	702	1230	179.485	7224.18	108.8	5528.71	4.40808e+06	180687	2022.38
2011	Shaanxi	12494	13353.2	168	814	180.436	10123.5	108.7	7963.67	4.63746e+06	710176	1190.81
2011	Gansu	5691.24	6495.67	221	536	62.8872	4120.75	115	3158.34	2.76111e+06	208652	763.189
2011	Qinghai	1411.09	1876.27	128	241	23.4915	1350.43	109.3	1016.87	785820	60209.7	845.927
2011	Ningxia	5953.9	6500.67	174	300	39.6404	1689.65	109.1	1444.16	813070	73020	754.589
2011	Xinjiang	8729.32	9391.28	296	510	52.2898	5437.47	125.3	3423.24	2.95926e+06	167254	152.761
2010	Beijing	3722.52	4461.67	2357	869	1066.08	12153	94.4	4616.92	4.69017e+06	857518	2747.82
2010	Tianjin	4738.1	5288.26	1051	314	977.2	7521.85	92.5	4738.2	2.06084e+06	1.07734e+06	2484.59
2010	Hebei	27338.8	29682.7	678	1461	370.399	17235.5	89.1	12269.8	5.58491e+06	876779	2619.23
2010	Shanxi	28573.2	29840.7	903	793	204.966	7358.31	92	4943.16	3.3284e+06	572980	2214.92
2010	Inner Mongolia	25137.7	26425.6	157	625	239.94	9740.25	96.2	7336.79	2625527	357371	1761.2
2010	Liaoning	17644.5	19132.7	2689	1678	1317.83	15212.5	94	12292.5	4.79231e+06	1.52499e+06	3020.79
2010	Jilin	9111.81	9627.06	363	582	192.692	7278.75	96.1	6411.6	2.71419e+06	306229	1708.98
2010	Heilongjiang	12000.5	12689.2	722	1197	180.513	8587	87.4	5028.83	3.38655e+06	586423	1879.37
2010	Shanghai	7306.13	8459.51	1599	1358	3084.29	15046.5	93.8	5043.75	4.82303e+06	2.07055e+06	3371.62
2010	Jiangsu	22546.2	25860.2	4762	3867	4443.95	34457.3	95.2	18949.9	9.96427e+06	4.5196e+06	2589.1
2010	Zhejiang	15053.6	17525	2121	2651	1639.97	22990.3	94.9	10742.3	7.97283e+06	2.15853e+06	1688.51
2010	Anhui	13172.8	14125.1	1069	1294	279.06	10062.8	92.8	8990.73	4.38373e+06	781883	2476.99
2010	Fujian	8011.01	9145.93	963	1123	1174.51	12236.5	95.5	6231.2	3.89854e+06	861242	1202.86
2010	Jiangxi	5758.65	6367.87	378	914	369.147	7655.18	93	6643.14	3.33317e+06	516110	1559.62
2010	Shandong	37250.5	40191.6	2409	3808	1119.89	33896.7	94.1	19034.5	7.74915e+06	4.11174e+06	3160.59
2010	Henan	25260.6	27342	2067	2015	346.577	19480.5	94.9	13704.5	6.56152e+06	1221761	2430.1
2010	Hubei	12623	13758.1	1353	1507	377.192	12961.1	95.6	7866.89	4.51959e+06	1.05768e+06	1819.91
2010	Hunan	11538.5	12549.1	508	1335	279.626	13059.7	94.3	7703.38	5.06605e+06	825422	1860.72
2010	Guangdong	17372.1	20981.7	1915	2340	3939.31	39482.6	95.8	12933.1	1.16616e+07	5.00074e+06	2298.86
2010	Guangxi	5837.57	6693.92	281	713	271.982	7759.16	93.5	5237.24	3.47622e+06	265124	3108.72
2010	Hainan	832.65	966.418	36	103	903.359	1654.21	90.6	988.315	928981	14365.9	4664.54
2010	Chongqing	6237.21	6771.01	931	1434	277.996	6530.01	95.5	5214.28	2.66258e+06	521899	1134.21
2010	Sichuan	13443.8	14768.4	1217	2163	461.209	14151.3	96.5	11371.9	6.57834e+06	732963	821.104
2010	Guizhou	11297.3	12047.6	132	442	35.6542	3912.68	95.1	2412.02	2.70914e+06	177654	1614.71
2010	Yunnan	9563.89	10455.1	702	1225	158.935	6169.75	91.5	4526.37	3.42293e+06	131235	1913.33
2010	Shaanxi	10297.3	11037.4	178	807	162.043	8169.8	96.1	6246.9	3.80617e+06	561281	1432.02
2010	Gansu	4746.03	5451.54	261	576	49.1972	3387.56	91	2363	2310200	184849	636.8
2010	Qinghai	1445.16	1782.4	138	245	28.3627	1081.27	91.3	798.23	608034	39821.4	663.91
2010	Ningxia	4917.25	5380.21	183	291	25.2931	1353.31	93.9	1075.91	702612	69911.7	537.972
2010	Xinjiang	7993.27	8541.15	306	493	47.7681	4277.05	85.5	2725.45	2.50166e+06	129772	84.4497
2009	Beijing	3720.8	4410.52	2371	838	982.947	11115	103.3	3814.73	4.07728e+06	709676	2333.57
2009	Tianjin	4538.98	5054.86	1011	318	938.136	6719.01	104.1	3389.79	1.65711e+06	897905	2535.38
2009	Hebei	25252.2	27347.2	746	1484	338.414	16012	116.7	8866.56	4403700	728740	1840.06
2009	Shanxi	29115.7	30430.1	971	803	180	7315.4	122.4	3531.16	2649876	469652	1357.89
2009	Inner Mongolia	23240.6	24461.1	147	606	221.553	8496.2	112.5	5475.41	2.01999e+06	268366	1102.67
2009	Liaoning	16956.8	18368.8	2243	1560	1247.56	13668.6	110.9	10019.1	4.12246e+06	1.28977e+06	2327.26
2009	Jilin	8864.72	9361.21	433	659	174.893	6426.1	104.9	5038.92	2.13309e+06	253053	1002.52
2009	Heilongjiang	12025.4	12695.3	788	1183	161.697	8314.37	114	3655.97	2.73659e+06	480800	1274.9
2009	Shanghai	7371.75	8509.97	1640	1407	2939.91	14069.9	102.2	4823.15	4.31832e+06	1.81113e+06	3684.45
2009	Jiangsu	22247.6	25365.9	4730	3682	4159.3	30982	104.6	15300.6	8.51333e+06	4090217	2545.64
2009	Zhejiang	14707.5	17030.3	2136	2503	1582.55	21462.7	104.3	9323	7.05858e+06	1935081	1699.15
2009	Anhui	11847.8	12706.7	1051	1262	254.645	8851.66	108.4	6746.96	3.45133e+06	612300	2157.86
2009	Fujian	7475.36	8548.91	979	1024	1121.29	10823	102.7	5207.68	3.32223e+06	647190	1137.37
2009	Jiangxi	5668.64	6214.52	399	936	334.848	6971.05	106.4	4745.43	2.85005e+06	448624	1793.67
2009	Shandong	36657	39384	2442	3907	1011.63	30933.3	108.6	15435.9	6.80241e+06	3.45396e+06	2800.49
2009	Henan	24704	26674.8	1908	1919	293.049	18018.5	112.1	10490.6	5.494e+06	901765	2282.66
2009	Hubei	11606	12664.5	1417	1555	340.304	11328.9	106.1	5647.01	3.68901e+06	772287	2421.23
2009	Hunan	10851.4	11756.3	547	1378	266.216	11555	109.3	5534.04	4.19636e+06	633250	2901.59
2009	Guangdong	17018.2	20523.1	1979	2332	3726.46	36796.7	103.1	10868.7	1.07348e+07	4.10958e+06	2354.24
2009	Guangxi	5260.52	6013.91	368	754	258.261	7021	109	3756.41	2.75892e+06	196087	2278.5
2009	Hainan	741.14	862.862	37	112	966.587	1503.06	104.5	705.423	757981	6324.2	3822.85
2009	Chongqing	5714.57	6198.98	932	1450	238.482	5793.66	105.8	3979.59	2.30973e+06	439451	1750.6
2009	Sichuan	11825	13035.1	1587	2300	421.128	12601.2	109.3	7127.81	5.00979e+06	613068	1111.56
2009	Guizhou	10112.7	10791.9	145	463	32.1526	3561.56	112.4	1864.45	2.07011e+06	141039	1204.82
2009	Yunnan	8555.48	9384.92	728	1213	141.065	5692.12	105.8	3435.93	2.75751e+06	111778	3338.5
2009	Shaanxi	9676.86	10384.9	186	778	136.916	7314.58	108.4	4614.42	2.85527e+06	420110	1777.8
2009	Gansu	4932.04	5609.8	268	592	38.2693	3166.82	104.9	1712.78	1.67256e+06	168606	464.241
2009	Qinghai	1439.19	1752.42	158	253	33.1143	1018.62	107.6	583.241	458238	25125.6	308.17
2009	Ningxia	4420.87	4860.49	193	290	24.4918	1203.92	112.9	828.854	636974	59981.9	189.547
2009	Xinjiang	6303.43	6782.8	332	491	45.5973	4183.21	116.4	2259.97	1.91667e+06	118192	86.7337
2008	Beijing	3868.33	4535.34	1943	746	876.214	9846.81	99.7	3907.2	3.37433e+06	653679	2313.95
2008	Tianjin	4445.66	4940.57	839	255	828.879	5252.76	101.5	2353.15	1.42899e+06	762468	1912.85
2008	Hebei	25529.4	27543	656	1260	291.131	13607.3	106.9	6884.68	3.5544e+06	674618	1799.63
2008	Shanxi	30248.3	31597.1	685	675	177.867	6024.45	107.4	2861.46	2.19847e+06	470303	1510.94
2008	Inner Mongolia	19462.7	20622.9	144	572	171.485	6423.18	105.7	4372.88	1.481e+06	240443	1004.88
2008	Liaoning	16088.2	17447.8	1790	1381	1087.67	11164.3	104.4	7435.23	3.28228e+06	1136539	2157.89
2008	Jilin	7766.43	8229.07	317	553	313.341	5284.69	102.7	3651.36	1.72421e+06	257053	1427.28
2008	Heilongjiang	10812.6	11441.5	685	1048	144.894	7104	105.3	2833.5	2.23054e+06	444395	1373.03
2008	Shanghai	7078.54	8150.92	1431	1263	2570.32	12494	101.2	4420.37	3.70728e+06	1763620	3493.1
2008	Jiangsu	21635.2	24587.2	3907	3105	3820.3	26018.5	102.6	12268.1	6.84589e+06	3525738	2660.82
2008	Zhejiang	14634.4	16823.7	2077	2251	1456.58	18753.7	102.4	8420.43	6.31505e+06	1593606	1921.93
2008	Anhui	10168.7	10937.8	974	1155	237.545	7360.92	103.6	5087.53	2775700	523528	2468.26
2008	Fujian	7031.71	8032.04	913	910	1027.06	9248.53	100.8	4287.75	2.77127e+06	561314	1185.37
2008	Jiangxi	5566.67	6077.76	354	812	289.685	5800.25	106.2	3301.94	2.21362e+06	442855	1838.86
2008	Shandong	34876.9	37473	2104	3432	963.105	25776.9	103.3	12537.7	5.47105e+06	2954240	2170.33
2008	Henan	23964.4	25772.4	1352	1671	256.564	15012.5	105.2	8010.11	4.17947e+06	957647	1990.28
2008	Hubei	12141.8	13131	1104	1386	313.448	9333.4	103.9	4330.36	2.90496e+06	686314	2050.37
2008	Hunan	11016	11906.6	480	1302	243.237	9439.6	106.1	4154.76	3.33853e+06	513152	2257.12
2008	Guangdong	16239.2	19633.3	1927	2218	3507.05	31777	101.3	9294.26	8.65436e+06	3732666	2247.6
2008	Guangxi	5221.41	5902.55	349	680	219.079	5823.41	104.5	2939.67	2.13437e+06	171333	2593.54
2008	Hainan	662.16	775.414	24	76	941.018	1254.17	102.7	502.374	558645	10398	4567.66
2008	Chongqing	5508.95	5958.17	1021	1382	197.737	4676.13	103.5	3127.74	1.68157e+06	371380	1040.37
2008	Sichuan	11163.6	12341.1	1085	2095	268.678	10562.4	103.9	5639.8	3.65419e+06	656158	916.718
2008	Guizhou	9892.75	10561.8	133	448	27.9741	2884.11	105	1488.8	1.54974e+06	137517	1350.45
2008	Yunnan	8206.97	8952.49	617	1104	118.326	4772.52	105.7	2759.03	2.31108e+06	81784	3146.96
2008	Shaanxi	8692.91	9346.6	196	676	164.74	5757.29	102.9	3415.02	2.28872e+06	412385	1569.1
2008	Gansu	4703.38	5318.12	236	545	30.6394	2702.4	105.5	1304.16	1.32148e+06	161046	744.442
2008	Qinghai	1399.01	1684.45	128	240	24.2591	797.35	104.2	482.843	373988	19433	627.877
2008	Ningxia	4208.67	4648.45	191	279	21.8252	919.11	103.7	599.798	398718	66803	559.414
2008	Xinjiang	5572.25	5985.57	326	438	30.8993	3523.16	106.3	1850.84	1.5327e+06	92291	150.031
